# Supplementary material for: Case Report: Complete Maternal Uniparental Disomy of Chromosome 2 With a Novel UNC80 Splicing Variant c.5609-4G> A in a Chinese Patient With Infantile Hypotonia With Psychomotor Retardation and Characteristic Facies 2
Source: Front Genet. 2021 Sep 14;12:747422. doi: 10.3389/fgene.2021.747422 (PMC8476880; doi:10.3389/fgene.2021.747422)
Supplement: Supplementary file 1 [file Table2.XLSX]

## Sheet: Sheet1
Location	Nucleotide change	Amino acid change	Character of mutation	No. of alleles	RF (%)
E3	c.151C>T	p.R51*	nonsense	14	0.179487
E4	c.520C>T	p.R174*	nonsense	9	0.115385
E4	c.565G>A	p.V189M	missense	4	0.0512821
I4	c.601-1G>A	p.IVS4-1G>A	splicing	4	0.0512821
E8	c.1078C>T	p.R360*	nonsense	2	0.025641
E10	c.1447C>A	p.L483M	missense	1	0.0128205
E11	c.1681_1682delAC	p.T561Rfs*33	nonsense	4	0.0512821
E13	c.2033delA	p.N678Tfs*15	nonsense	2	0.025641
E14	c.2399delT	p.L800Wfs*19	nonsense	2	0.025641
E14	c.2431C>T	p.R811*	nonsense	2	0.025641
E19	c.3205C>T	p.R1069*	nonsense	1	0.0128205
E19	c.3226C>T	p.R1076*	nonsense	1	0.0128205
E23	c.3719G>A	p.W1240*	nonsense	1	0.0128205
E23	c.3793C>T	p.R1265*	nonsense	6	0.0769231
I24-E25	c.3983-3_3994delinsA	p.S1328Rfs*19	nonsense	2	0.025641
E26	c.4150G>T	p.E1384*	nonsense	1	0.0128205
E31	c.4926_4937del	p.N1643_L1646del	deletion	1	0.0128205
E31	c.4963C>T	p.R1655C	missense	1	0.0128205
E32	c.5098C>T	p.P1700S	missense	2	0.025641
I35	c. 5609-4G>A	p.IVS35-4G>A	splicing	2	0.025641
E36	c.5671C>T	p.R1891*	nonsense	2	0.025641
E50	c.7607G>C	p.R2536T	missense	2	0.025641
E51	c.7697A>C	p.E2566V	missense	2	0.025641
E51	c.7757T>A	p.L2586*	nonsense	2	0.025641
I53	c.8058+2T>G	p.IVS53+2T>G	splicing	2	0.025641
E54	c.8116C>T	p.R2706*	nonsense	2	0.025641
E55	c.8385C>G	p.Y2795*	nonsense	1	0.0128205
E56	c.8525G>A	p.R2842Q	missense	2	0.025641
E58	c.8818C>T	p.R2940C	missense	1	0.0128205
