# Supplementary material for: Case Report: Complete Maternal Uniparental Disomy of Chromosome 2 With a Novel UNC80 Splicing Variant c.5609-4G> A in a Chinese Patient With Infantile Hypotonia With Psychomotor Retardation and Characteristic Facies 2
Source: Front Genet. 2021 Sep 14;12:747422. doi: 10.3389/fgene.2021.747422 (PMC8476880; doi:10.3389/fgene.2021.747422)
Supplement: Supplementary file 2 [file Table1.XLSX]

## Sheet: Sheet1
No	Consanguinity	No. of patients	Country of origin	Genotype		AA change	Triangular face	Micrognathia	Microcephaly	High forehead	Frontal bossing	Short and smooth philtrum	Low set posterior rotated ears	Nystagmus	Strabismus	Esotropia	Prominent nasal bridge	Thin upper lip	Tented upper lip	Tapering fingers	Clubfeet	Scoliosis	Contractures	Normal birth parameters	Height < 3rd centile	Weight < 3rd centile	Severe global developmental delay	IUGR	Profound intellectual disability	Seizures	Feeding difficulties	Constipation	Absent or very poor speech	Dyskinesias	hypotonia	Inability to walk independently	Abnormal brain MRI	Abnormal EEG	others	REF
1	+	7	Bedouin Israel	c.[151C>T];[151C>T]	N/N	p.[R51*];[R51*]	6/7	3/7	7/7		5/7	7/7	7/7		7/7	7/7	7/7	6/7	1/2	7/7	4/7	7/7	7/7				7/7	7/7	7/7	4/7			7/7	7/7	7/7	7/7	2/6	7/7		(Perez et al., 2016)
2	+	1	Iraq	c.[5098C>T];[5098C>T]	M/M	p.[P1700S];[P1700S]	0/1		1/1							0/1		0/1				0/1		1/1	1/1	1/1	1/1		1/1	1/1	1/1	1/1	1/1	1/1	1/1	1/1	1/1	1/1	Encephalopathy, small hands and feet	(Stray-Pedersen et al., 2016)
3	+	1	Morocco	c.[7607G>C];[7607G>C]	M/M	p.[R2536T];[R2536T]	1/1		0/1							1/1		0/1				0/1		1/1	1/1	1/1	1/1		1/1	1/1	1/1	1/1	1/1	1/1	1/1	1/1	0/1	1/1	Encephalopathy
4	-	2	Norway	c.[7757T>A];[2033delA]	N/N	p.[L2586*];[N678Tfs*15]	1/2		1/2							2/2		0/2				1/2		2/2	2/2	2/2	2/2		2/2	2/2	1/2	2/2	2/2	2/2	2/2	2/2	0/2	2/2	Encephalopathy, small hands and feet
5	+	3	Saudi Arabia	c.[3793C>T];[3793C>T]	N/N	p.[R1265*];[R1265*]	3/3		2/3					1/3	0/3		1/1		1/1				0/1	3/3	2/3	3/3	3/3		3/3	0/3			3/3	3/3	3/3		1/3	1/1		(Shamseldin et al., 2016)
6	+	1	Saudi Arabia	c.[1078C>T];[1078C>T]	M/M	p.[R360*];[R360*]	1/1		1/1					0/1	1/1									1/1	0/1	1/1	1/1		1/1	0/1			1/1	1/1	1/1	1/1	0/1	1/1	Persistently opened mouth.
7	+	2	Egypt	c.[565G>A];[565G>A]	M/M	p.[V189M];[V189M]	2/2		0/2					0/2	0/2									2/2	0/2	0/2	2/2		2/2	1/2			2/2		2/2		ND	1/1
8	-	2	Europe	c.[3983-3_3994delinsA];[2431C>T]	N/N	p.[S1328Rfs*19];[R811*]	2/2	2/2	0/2		1/2	0/2	0/2	0/2	2/2	1/1	0/2	2/2	2/2	2/2	2/2	2/2	2/2	2/2	2/2	2/2	2/2		2/2	2/2	2/2	1/2	2/2	2/2	2/2	2/2	0/2	2/2	Spastic paraplegia, poor visual fixation, Micrognathia	(Valkanas et al., 2016)
9	NR	1	China	c.[1447C>A];[8818C>T]	M/M	p.[L483M];[R2940C]																								1/1									Epileptic spasm	(Yang et al., 2017)
10	-	1	China	c.[3719G>A];[4926_4937del]	N/N	p.[W1240*];[N1643_L1646del]	0/1	0/1	0/1		1/1	1/1	0/1		1/1		1/1	0/1		1/1		0/1		1/1	0/1	0/1	1/1	0/1	1/1	1/1	0/1	1/1	1/1	1/1	1/1	0/1	ND	1/1	Hyperactive behavior	(He et al., 2018)
11	-	1	China	c.[4963C>T];[8385C>G]	M/N	p.[R1655C];[Y2795*]	1/1	1/1	1/1		1/1	0/1	0/1		1/1		0/1	1/1		0/1		0/1		1/1	1/1	1/1	1/1	0/1	1/1	0/1	0/1	0/1	1/1	1/1	1/1	1/1	0/1	0/1	Micrognathia, depressed nasal bridge
12	NR	1	Lebanon	c.[7697A>C];[7697A>C]	M/M	p.[E2566V];[E2566V]																					1/1		1/1						1/1					(Nair et al., 2018)
13	+	1	Syria	c.[8116C>T];[8116C>T]	N/N	p.[R2706*];[R2706*]	1/1		0/1	1/1					1/1				1/1				0/1	1/1			1/1			0/1	0/1	0/1	1/1		1/1		0/1	0/1		(Bramswig et al., 2018)
14	+	4	Saudi Arabia	c.[520C>T];[520C>T]	N/N	p.[R174*];[R174*]	4/4		2/2						3/4					3/4			1/4	1/4	2/2	2/2	4/4	2/4	2/2	1/4	4/4	3/4	3/3		4/4		2/2	1/3	Spastic paraparesis.
15	-	1	NR	c.[520C>T];[2399delT]	N/N	p.[R174*];[L800Wfs*19]	1/1		0/1	1/1					1/1					1/1			0/1	0/1	0/1	0/1	1/1		1/1	0/1	1/1	1/1	1/1	1/1	1/1		0/1	0/1
16	+	2	Egypt	c.[1681_1682delAC];[1681_1682delAC]	N/N	p.[T561Rfs*33];[T561Rfs*33]	2/2		2/2	2/2					2/2			2/2		2/2			0/2	2/2	2/2	2/2	2/2		2/2	0/2	2/2	2/2	2/2	2/2	0/2		2/2	0/2	Autistic behavior
17	+	1	Egypt	c.[5671C>T];[5671C>T]	N/N	p.[R1891*];[R1891*]	1/1		1/1	1/1					1/1			1/1		1/1			0/1	1/1	1/1	1/1	1/1		1/1	0/1	1/1	1/1	1/1	1/1	1/1		1/1	0/1	Autistic behavior
18	+	1	Egypt	c.[8058+2T>G];[8058+2T>G]	N/N		1/1		1/1	1/1					1/1			1/1		1/1			0/1	1/1	1/1	1/1	1/1		1/1	0/1	1/1		1/1	1/1	1/1		1/1	1/1	Excessive abnormal movement
19	+	2	Egypt	c.[601-1G>A];[601-1G>A]	N/N		2/2		2/2	2/2					2/2			2/2		2/2			0/2	2/2	1/2	2/2	2/2		2/2	0/2	2/2		2/2	2/2	2/2		2/2	0/2
20	+	1	Palestine	c.[8525G>A];[8525G>A]	M/M	p.[R2842Q];[R2842Q]			1/1													1/1		0/1	0/1	0/1	1/1		1/1	1/1	0/1	0/1	1/1	1/1	1/1	0/1	0/1	1/1	Bushy eyebrows, bulbous nose, anteverted nostrils, thick lower lip, pointed chin, high arched palate, irregular teeth, and waxy ears	(Obeid et al., 2018)
21	NR	1	NR	c.[2399delT];[4150G>T]	N/N	p.[L800Wfs*19];[E1384*]			1/1																		1/1								1/1				Chorea/dystonia	(Chérot et al., 2018)
22	-	1	NR	c.[3205C>T];[3226C>T]	N/N	p.[R1069*];[R1076*]	1/1	1/1	0/1		1/1	1/1	1/1	0/1	0/1	0/1	1/1	1/1	1/1	0/1	0/1	0/1	0/1	1/1	1/1	1/1	1/1		1/1	1/1	1/1	1/1					0/1			(Kuptanon et al., 2019)
23	-	1	China	c.[5609-4G>A\;[5609-4G>A]	N/N	p.[IVS35-4G>A];[IVS35-4G>A]	1/1	0/1	1/1	0/1	0/1	0/1	1/1	0/1	1/1	1/1	0/1	1/1	1/1	1/1	0/1	0/1	0/1	1/1	1/1	0/1	1/1	0/1	1/1	0/1	1/1	1/1	1/1	1/1	1/1	1/1	1/1	0/1		This study
Total	13/20	39					31/35	7/13	24/35	8/9	9/13	9/13	9/13	1/10	24/31	11/13	10/13	16/22	6/7	20/23	6/11	11/18	10/24	24/29	18/25	20/25	38/38	9/13	34/34	16/37	18/23	15/20	34/34	28/28	35/37	16/18	13/30	20/31
Reference 1. Bramswig, N. C., Bertoli-Avella, A. M., Albrecht, B., Al Aqeel, A. I., Alhashem, A., Al-Sannaa, N., et al. (2018). Genetic variants in components of the NALCN-UNC80-UNC79 ion channel complex cause a broad clinical phenotype (NALCN channelopathies). Hum. Genet. 137, 753–768. doi:10.1007/s00439-018-1929-5. 2. Chérot, E., Keren, B., Dubourg, C., Carré, W., Fradin, M., Lavillaureix, A., …
